# Supplementary material for: Biological Evaluation and Molecular Docking Studies of Novel 1,3,4-Oxadiazole Derivatives of 4,6-Dimethyl-2-sulfanylpyridine-3-carboxamide
Source: Int J Mol Sci. 2022 Jan 4;23(1):549. doi: 10.3390/ijms23010549 (PMC8745710; doi:10.3390/ijms23010549)
Supplement: Supplementary file 1 [file ijms-23-00549-s001.zip]

Archive with 1 entries (1 files):
- ijms-1513376-supplementary.pdf
